# Supplementary material for: Trim-Away ubiquitinates and degrades lysine-less and N-terminally acetylated substrates
Source: Nat Commun. 2023 Apr 15;14:2160. doi: 10.1038/s41467-023-37504-x (PMC10105713; doi:10.1038/s41467-023-37504-x)
Supplement: Supplementary file 5 — Source Data [file 41467_2023_37504_MOESM5_ESM.xlsx]

## Sheet: Fig. 1i
	Ube2W (nM)	R-PS - Antibody			R-PS + Antibody			R-R-PS - Antibody			R-R-PS + Antibody
	0	-0.0071471	0.00071669	0.0002596	-0.0008049	0.00134119	0.00086523	-0.0008416	-0.0007979	-0.0055668	0.00287052	0.00079292	0.00131938
	50	-0.0019753	0.00540013	-3.951e-05	-0.0018962	0.0179377	0.0011336	0.0189054	0.028382	0.00724077	0.082864	0.221239	0.032699
	100	-0.0046707	0.00634144	0.00259873	0.00681597	0.0324948	-0.0008319	0.0379951	0.0582372	0.0423012	0.302226	0.179615	0.115095
	200	-0.0002109	0.00400644	0.00188634	0.00402428	0.00698122	0.0028157	0.151005	0.125506	0.165589	0.561404	0.34986	0.60966

## Sheet: Fig. 2d
		PBS		9F9.F9		9F9.F9 + R-PS		9F9.F9 + Ac-R-PS		9F9.F9 + R-R-PS		9F9.F9 + Ac-R-R-PS
	Time (h) post-electroporation	mean	s.e.m	mean	s.e.m	mean	s.e.m	mean	s.e.m	mean	s.e.m	mean	s.e.m
	0.083333	1	0	1	0	1	0	1	0	1	0	1	0
	0.266667	1	0.044782	0.940904	0.045584	0.928548	0.027725	0.857706	0.017652	0.767414	0.005432	0.81186	0.019466
	0.416667	1	0.020638	0.888028	0.023619	0.942432	0.034582	0.854483	0.035095	0.664247	0.00556	0.706645	0.021285
	0.75	1	0.030505	0.81948	0.038143	0.884502	0.021015	0.735935	0.0549	0.475558	0.006998	0.527183	0.019904
	1.08333	1	0.018504	0.674931	0.044115	0.748554	0.011974	0.565719	0.064597	0.304248	0.0067	0.355688	0.025079
	1.18333	1	0.029152	0.641173	0.03935	0.739587	0.024482	0.539227	0.067664	0.276864	0.008764	0.308396	0.007
	1.41667	1	0.028215	0.579304	0.043784	0.699657	0.032951	0.474524	0.068442	0.243783	0.004787	0.269108	0.019383
	1.75	1	0.02656	0.520664	0.042975	0.641409	0.048207	0.414848	0.067875	0.225483	0.008992	0.255246	0.021524
	2.08333	1	0.039036	0.470639	0.041783	0.582795	0.060059	0.391729	0.065369	0.206114	0.016999	0.258986	0.038812
	2.41667	1	0.032291	0.453073	0.03586	0.578515	0.049938	0.381603	0.0682	0.204666	0.020972	0.265995	0.029265
	2.75	1	0.051362	0.408827	0.031061	0.541706	0.056375	0.352855	0.059117	0.192328	0.020633	0.288035	0.050636
	3.08333	1	0.050413	0.39824	0.030474	0.525212	0.056898	0.348522	0.061128	0.181832	0.024809	0.288204	0.047679
	3.41667	1	0.055642	0.382538	0.025035	0.476572	0.04012	0.316955	0.061341	0.192044	0.023619	0.312967	0.047767
	3.75	1	0.062384	0.377857	0.039277	0.494465	0.063876	0.324822	0.044866	0.189216	0.018788	0.291476	0.036117

## Sheet: Fig. 2f
	9C12 (ug/mL)	PBS			RR-PS			ac-RR-PS
	0.0064	1.00183	1.00561	1.00503	0.947219	0.982563	0.987397	0.934373	1.00644	0.961305
	0.032	1.03183	1.03188	1.08736	0.934933	0.945952	0.982469	0.980005	1.00147	0.948628
	0.16	0.994911	1.04671	1.0335	0.854216	0.834933	0.872308	0.701235	0.754342	0.735407
	0.8	0.940539	0.967741	0.999466	0.630937	0.730251	0.674799	0.529637	0.583433	0.566936
	4	0.9388	0.838297	0.94513	0.474501	0.545076	0.535867	0.465146	0.540378	0.501004
	20	0.88323	0.814889	0.844902	0.537717	0.493614	0.532376	0.495804	0.519401	0.544667

## Sheet: Fig. 2g
		Control				AdV5				AdV5 + 9C12				AdV5 + 9C12H433A
	PBS	0.551635	1.04768	0.842712	0.828725	1	1	1	1	0.725473	0.888037	0.843453	1.47235	1.0852	1.07625	0.890529	1.03025
	R-R-PS	1.02825	0.999515	0.979835	0.964634	1	1	1	1		2.78165	11.3993	4.23515	0.82877	1.19304	0.880154	1.18913
	Ac-R-R-PS	0.550747	0.671101	0.99363	1.00734	1	1	1	1		6.28111	8.86234	4.98704	0.916795	0.713752	1.17705	1.29284

## Sheet: Fig. 3d
		PBS		NbGFP-FcmRNA + PBS		NbGFP-FcmRNA + R-R-PS		NbGFP-FcmRNA + Ac-R-R-PS
	Time (h) post-electroporation	mean	s.e.m	mean	s.e.m	mean	s.e.m	mean	s.e.m
	0.25	1	0	1	0	1	0	1	0
	0.483333	1	0.055996	1.0295	0.043479	1.22925	0.130609	1.2546	0.102302
	0.816667	1	0.0450477	1.16011	0.028967	1.16511	0.021599	1.10242	0.023526
	1.15	1	0.0412121	1.28211	0.032108	1.26913	0.020946	1.05397	0.01727
	1.48333	1	0.0456583	1.32301	0.028834	1.29305	0.022272	0.96331	0.01645
	1.81667	1	0.0453786	1.33158	0.029808	1.27116	0.032421	0.874191	0.028417
	2.15	1	0.0613824	1.37074	0.025615	1.26657	0.03803	0.810631	0.031231
	2.48333	1	0.0542029	1.37258	0.020216	1.25164	0.036087	0.735443	0.039013
	2.81667	1	0.0571421	1.44846	0.029417	1.30491	0.04017	0.710374	0.05562
	3.15	1	0.0624986	1.43214	0.026708	1.26754	0.044774	0.637461	0.053491
	3.48333	1	0.0611842	1.42898	0.024978	1.25203	0.039286	0.594859	0.054522
	3.81667	1	0.0783493	1.41095	0.027562	1.24308	0.033567	0.568616	0.062259
	4.15	1	0.0673131	1.40224	0.020302	1.25887	0.041033	0.553036	0.056209
	4.48333	1	0.0617443	1.4073	0.024877	1.31682	0.035981	0.563455	0.057258
	4.81667	1	0.0665598	1.40562	0.023166	1.31953	0.039981	0.547875	0.062648
	5.15	1	0.068864	1.33518	0.019236	1.25647	0.049768	0.499331	0.066087
	5.48333	1	0.0614081	1.36017	0.014016	1.30341	0.054378	0.504445	0.049885
	5.81667	1	0.0740615	1.33744	0.02094	1.25297	0.060866	0.473446	0.056804
	6.15	1	0.0716112	1.35164	0.01768	1.2886	0.063719	0.480234	0.055107
	6.48333	1	0.0663318	1.3765	0.017338	1.23881	0.060331	0.467163	0.041282
	6.81667	1	0.0658058	1.32116	0.023357	1.24217	0.052924	0.466788	0.056482
	7.15	1	0.0596876	1.32818	0.023576	1.20815	0.055327	0.465333	0.051526
	7.48333	1	0.0732533	1.33568	0.016784	1.21899	0.048284	0.49245	0.051204
	7.81667	1	0.0655189	1.33178	0.01751	1.20374	0.049733	0.490268	0.056504
	8.15	1	0.0666654	1.31747	0.027789	1.23123	0.053526	0.505184	0.065025
	8.48333	1	0.0499498	1.28513	0.029286	1.2735	0.063675	0.533915	0.046906
	8.81667	1	0.0489173	1.28915	0.037056	1.27623	0.067908	0.558539	0.040126
	9.15	1	0.0457024	1.28241	0.037482	1.25119	0.067402	0.53423	0.034309
	9.48333	1	0.0453723	1.25409	0.044699	1.22326	0.065541	0.536715	0.041901
	9.81667	1	0.0608432	1.27354	0.04941	1.21765	0.063506	0.53003	0.044202

## Sheet: Fig. 3e
	9C12 (ug/mL)	PBS			RR-PS (9C12)			ac-RR-PS (9C12)
	0.0064	0.952395	0.959304	0.967227	1.00096	0.918383	0.969236	0.971488	0.944359	1.00338
	0.032	0.894124	0.939763	0.968407	0.758412	0.965303	1.04728	0.795703	0.886985	0.934773
	0.16	0.906815	0.948217	0.937808	0.837582	0.864584	0.908411	0.353287	0.623292	0.655031
	0.8	0.723297	0.768369	0.780196	0.517282	0.680996	0.673734	0.206471	0.411236	0.456771
	4	0.690353	0.559799	0.776022	0.418766	0.558691	0.527748	0.121282	0.353342	0.391628
	20	0.810769	0.548739	0.771184	0.47342	0.435512	0.545737	0.210682	0.326161	0.383588

## Sheet: Fig. 6b
	Time (h) post-electroporation	PBS		R-NbGFP		Ac-R-NbGFP		R-NbGFPK0		Ac-R-NbGFPK0
	0.166667	1	0	1	0	1	0	1	0	1	0
	0.183333	1	0.0179	1.03576	0.014009	1.02587	0.010972	1.04023	0.019522	1.08218	0.031271
	0.316667	1	0.033683	0.872391	0.028934	0.913895	0.013361	0.98838	0.027266	1.0089	0.048015
	0.35	1	0.046785	0.896027	0.024389	0.903469	0.024956	0.984381	0.025224	0.974839	0.02637
	0.483333	1	0.037759	0.818509	0.021829	0.818722	0.029109	0.896316	0.032617	0.906385	0.029542
	0.516667	1	0.03125	0.810398	0.024879	0.805386	0.027193	0.882087	0.03282	0.896006	0.025408
	0.616667	1	0.043006	0.799316	0.021881	0.763173	0.026925	0.87172	0.044797	0.887113	0.023083
	0.683333	1	0.037088	0.759022	0.020958	0.744764	0.031153	0.822121	0.048739	0.83584	0.018563
	0.783333	1	0.039943	0.73954	0.023994	0.724274	0.038007	0.792161	0.053567	0.817023	0.027726
	0.85	1	0.040532	0.719992	0.024578	0.681063	0.030147	0.747299	0.057828	0.795294	0.037874
	0.983333	1	0.042299	0.699971	0.031407	0.681792	0.042704	0.719507	0.065212	0.769886	0.033934
	1.01667	1	0.045167	0.683601	0.026968	0.651726	0.029524	0.707305	0.064795	0.747993	0.036196
	1.18333	1	0.051408	0.65685	0.033479	0.641765	0.047747	0.68335	0.063031	0.715901	0.030225
	1.31667	1	0.058097	0.638193	0.032616	0.624655	0.055362	0.641924	0.071062	0.685391	0.035527
	1.35	1	0.053966	0.629428	0.035401	0.618927	0.044027	0.62337	0.066794	0.667038	0.037987
	1.45	1	0.068323	0.599672	0.037008	0.599053	0.046879	0.59653	0.066605	0.644682	0.034112
	1.51667	1	0.056987	0.592768	0.033667	0.575981	0.054713	0.57666	0.068655	0.627649	0.030289
	1.63333	1	0.061759	0.578366	0.036535	0.561974	0.053629	0.559653	0.074737	0.607978	0.031157
	1.68333	1	0.065561	0.569213	0.038437	0.567475	0.044874	0.545283	0.07709	0.60232	0.028967
	1.83333	1	0.098669	0.579628	0.051903	0.572417	0.056514	0.548057	0.067882	0.601567	0.027528
	1.85	1	0.106411	0.565538	0.034037	0.553373	0.062061	0.536804	0.074481	0.580799	0.028875
	1.95	1	0.100225	0.556128	0.038037	0.542879	0.057738	0.511358	0.071179	0.574813	0.0229
	2.01667	1	0.101284	0.542931	0.036903	0.535004	0.056352	0.507899	0.061811	0.561645	0.022351
	2.18333	1	0.098151	0.537409	0.043823	0.530211	0.060127	0.483703	0.067782	0.555949	0.019602
	2.35	1	0.103399	0.528657	0.041573	0.513228	0.065056	0.470977	0.067971	0.541045	0.016309
	2.51667	1	0.099755	0.523428	0.051215	0.502657	0.060687	0.467442	0.057788	0.531854	0.009445
	2.68333	1	0.105026	0.521649	0.051541	0.50854	0.074836	0.458546	0.065437	0.523447	0.006574
	2.85	1	0.089436	0.524752	0.052073	0.51231	0.068568	0.466391	0.055025	0.543587	0.010311

## Sheet: Fig. 6g
		PBS		NbALFA-Fc				PBS		NbALFA-Fc
	WT 12xALFA-NbGFP	1	1	0.675776	0.638303		no substrate	1	1	0.884251	0.917128
	T21KO 12xALFA-NbGFP	1	1	1.49541	1.53899		12xALFAtag-NbGFP	1	1	0.405519	0.518593
	WT 12xALFA-NbGFP(0K)	1	1	0.679916	0.594984		12xALFAtag-NbGFP(0K)	1	1	0.430642	0.458939
	KO 12xALFA-NbGFP(0K)	1	1	1.51184	1.7536

## Sheet: Fig. 7c
		12xALFAtag-NbGFP		12xALFAtag-NbGFP(0K)
	control	1	1	1	1
	T21R-NbALFA-HA	0.378323	0.35513	0.452165	0.418728
	T21R(0K)-NbALFA-HA	0.279043	0.230811	0.279878	0.288649
	T21R(0K)-NbALFA(0K)-HA	0.319804	0.24378	0.479602	0.385446
	NbALFA-HA	1.67958	1.54517	1.82161	1.81422
	NbALFA(0K)-HA	1.66019	1.65205	1.89735	1.7913

## Sheet: Fig. 7e
		12xALFAtag-NbGFP			12xALFAtag-NbGFP(0K)
	control	1	1	1	1	1	1
	R-NbALFA-HA	0.323056	0.39724	0.342737	0.364133	0.36993	0.324234
	Ac-R-NbALFA-HA	0.340633	0.376375	0.360737	0.387154	0.412345	0.397536

[truncated: 8 more sheets: Fig. 7f, Fig. 7g, Fig. 7h, Supp Fig. 1a,c, Supp Fig. 1d, Supp Fig. 3b, Supp Fig. 3c, Supp Fig. 6b]
